# Supplementary material for: ATP1A3 mutation in rapid-onset dystonia parkinsonism: New data and genotype-phenotype correlation analysis
Source: Front Aging Neurosci. 2022 Aug 1;14:933893. doi: 10.3389/fnagi.2022.933893 (PMC9376385; doi:10.3389/fnagi.2022.933893)
Supplement: Supplementary file 1 [file Table_1.XLSX]

## Sheet: Sheet3
Supplementary table: The clinical and genetic data of all available ATP1A3-related RDP or intermediate AHC/RDP patients from previously English literature
Reference	Family Sporadic ID	No.of subjects	Exon	Nucleotide sequence	Amino acid	Sex1	Age of onset (years)	Age of diagnosis(years)	Reported triggers	Time to2 stable	Aymmetric dystonia3	Dystonia	Parkinsonism	F>A>L4 gradient	Onset site	Bulbar symptoms	Cognitive disorder	Mental symptoms	Clinical course5	Effective drug	Scores6	HVA level in CSF7	Ethinic
1.Pittock et al, 2000	F1	8	14	1838C>T	T613M
	I-1					F	55	70	-	NA	+	+	-	-	A	-	-	-	St	NA	NA	NA	Ireland
	II-3					M	40	43	-	NA	+	+	-	-	A	-	+	+	St	NA	NA	NA	Ireland
	II-9					M	4	38	acute embarrassment	1M	+	+	+	+	F+A	+	NA	+	I	-	NA	NA	Ireland
	II-2					M	21	NA	an aspiration event	1M	+	+	NA	-	A	+	NA	+	D	diazepam	NA	NA	Ireland
	III-9					F	8	NA	a minor fall on a playground	2M	+	+	-	+	F+A	+	NA	+	IMP	diazepam	NA	NA	Ireland
	III-1					M	17	NA	-	1M	+	+	-	-	A	-	-	+	St	NA	NA	Normal	Ireland
	III-2					F	14	14	-	6M	+	+	+	+	F+A	+	-	-	St	NA	NA	Normal	Ireland
	III-3					M	17	21	emotionally traumatic event	4W	+	+	+	+	F	+	NA	+	St	NA	NA	Decreased	Ireland
2.Wunderlich et al, 2002	S1	1	14	1838C>T	T613M	F	32	49	stress anxity	2d	-	+	+	+	F	+	NA	NA	St	-	UPDRS:29	Decreased	Spain
3.Zaremba et al, 2004	F2	4	14	1838C>T	T613M
	III-10					F	17	35	-	1d	-	+	+	+	F	+	-	depressed mood	IMP	-	RDP:3	NA	Poland
	III-4					F	20	47	head trauma	1d	+	+	+	+	F	+	NA	NA	IMP	NA	RDP:3	NA	Poland
	III-9					F	28	37	-	1M	+	+	+	-	A	+	NA	socially phobic	St	NA	RDP:3	NA	Poland
	III-11					M	16	30	-	1d	+	+	-	+	F	+	NA	NA	IMP	NA	RDP:3	NA	Poland
4.de Carvalho Aguiar et al, 2004	S2	1	8	821T>C	I274T	NA	37	NA	NA	14d	NA	NA	NA	NA	NA	NA	NA	NA	NA	NA	RDP:3	NA	NA
	S3	1	8	829G>A	E277K	NA	20	NA	NA	1d	NA	NA	NA	NA	NA	NA	NA	NA	NA	NA	RDP:4	NA	NA
	S4	1	14	1838C>T	T613M	NA	17	NA	NA	2d	NA	NA	NA	NA	NA	NA	NA	NA	NA	NA	RDP:2	NA	NA
	F3	4	14	1838C>T	T613M
						F	18	36	exercise	2d	+	+	+	-	A	+	NA	NA	IMP	NA	RDP:4 UPDRS:31	NA	Midwestern
						F	12	13	exercise	3d	+	+	+	-	A	+	NA	NA	IMP	carbidopa/levodopa trihexyphenidyl	RDP:4 UPDRS:35	NA	Midwestern
						M	18	38	exercise	<1d	+	+	+	-	A	+	NA	NA	IMP	carbidopa/levodopa	RDP:4 UPDRS:68	NA	Midwestern
						F	18	28	exercise	<1d	+	+	+	-	A	+	NA	NA	NA	NA	RDP:3 UPDRS:26	NA	Midwestern
	F4	12	17	2273T>G	I758S	NA	NA	NA	NA	NA	NA	NA	NA	NA	NA	NA	NA	NA	NA	NA	NA	NA	NA
	F5	2	17	2338T>C	F780L	NA	NA	NA	NA	NA	NA	NA	NA	NA	NA	NA	NA	NA	NA	NA	NA	NA	NA
	F6	3	17	2401G>T	D801Y
	IV-18					M	16	22	NA	2d	+	+	+	-	L	+	NA	NA	St	NA	NA	NA	Indian
	III-15					M	21	34	NA	1w	+	+	+	+	F	+	NA	NA	St	NA	NA	NA	Indian
	IV-3					M	23	26	NA	1w	+	+	+	-	A	+	NA	NA	St	NA	NA	NA	Indian
5.Kamphuis et al, 2006	S5	1	8	821T>C	I274T	M	31	39	NA	12M	+	+	+	-	L	+	NA	NA	D	NA	NA	NA	Netherlands
6.Brashear et al, 2007	S6	1	14	1838C>T	T613M	F	22	NA	Psychological stress	4d	+	+	+	+	F	+	NA	NA	St	NA	RDP:3	NA	NA
	S7	1	8	829G>A	E277K	M	22	NA	-	Gradually progressive	+	+	+	+	F	+	NA	NA	D	NA	RDP:3	NA	NA
7.Lee et al, 2007	S8	1	14	1838C>T	T613M	M	21	30	mock air defense drill	1M	+	+	+	-	A	+	-	NA	IMP	trihexyphenidyl, baclofen	RDP:4	Normal	Korea
8.Kamm et al, 2008	S9	1	8	c.976-978/979-981delCTG	ΔL326/327	F	12	24	physical overexertion	2M	-	+	+	+	F	+	NA	NA	IMP	baclofen, dantrolene	BFM:55.5	NA	Germany
9.Zanotti-Fregonara et al, 2008	S10	1	20	2767G>A	D923N	M	20	40	tiring walk	a few weeks	-	+	+	+	F	+	-	Social phobia	St	-	NA	Normal	France
10.Anselm et al, 2009	S11	1	20	2767G>A	D923N	M	3	4	mild trauma	several months	-	+	+	-	F,L	+	-	mutism	IMP	-	NA	Normal	Caucasian Chinese
11.Blanco-arias et al, 2009	S12	1	23	3191_3193dupTAC	1013Ydup	F	16	NA	-	<1d	-	+	+	-	F,A,L	+	NA	NA	NA	NA	NA	NA	Galician
12.Svetel et al, 2009	S13	1	15	2051C>T	S684F	F	30	32	childbirth	<1d	+	+	+	+	F	+	-	-	St	-	NA	NA	Serbia
13.Tarsy et al, 2010	S14	1	8	2486G>C	G829A	F	26	29	-	3y	+	+	+	-	A	+	-	-	IMP	trihexyphenidyl	BFM:32	NA	African-Caribbean
14.Barbano et al, 2012	F7	4	1	1838C>T	T613M
	I-1					F	59	64	heat	1d	+	+	+	-	L	+	+	Bipolar,OCD,panic disorder	NA	NA	BFM:58，UPDRS:34	NA	Italy
	II-2					M	18	38	alcohol	1d	+	+	+	+	F	+	+	Bipolar,OCD,panic disorder	St	NA	BFM:41 UPDRS:18	NA	Italy
	II-3					M	18	39	alcohol,physical activity	3w	+	+	+	+	F	+	+	Bipolar,OCD,panic disorder	NA	NA	BFM:36 UPDRS:27	NA	Italy
	II-4					F	19	36	heat stress	1d	+	+	+	-	A,L	+	+	Dysthymia,post traumatic stress disorder	St	NA	BFM:70.5 UPDRS:42	NA	Italy
15.Brashear et al, 2012	F8	2	17	2267G>A	R756H
	II-1					F	0.8	1	fever	3d	-	+	+	+	F	+	NA	-	IMP	NA	NA	NA	Northern European
	I-1					M	NA	NA	NA	NA	NA	NA	NA	NA	NA	NA	NA	NA	NA	NA	NA	NA	Northern European
16.Sasaki et al, 2013	S15	1	20	2767G>A	D923N	M	2	4	fever, emotional excitement	a few hours to a few weeks	+	+	-	-	A,L	+	-	NA	St	NA	NA	NA	Japanese
17.Oblak et al, 2014	F9	3	17	2273T>G	I758S
	II-4					F	28	NA	give birth, psychological stress	<1d	+	+	+	+	F	+	+	severe psychological stress	IMP	ECT，Electroconvulsive therapy	NA	NA	USA
	II-3					F	25	NA	give birth, psychological stress	<1d	+	+	+	+	F	+	+	depression	St	NA	NA	NA	USA
	II-2					M	45	NA	emotionally stressful	2w	+	+	+	-	L	+	+	psychotic disorder	St	NA	NA	NA	USA
18.Rosewich et al, 2014	S16	1	19	2600G>A	G867D	F	4.5	15	physical stress, emotional excitement, fatigue, heat	NA	+	+	+	-	A,L,F	+	+	-	St	NA	NA	NA	Germany
19.Tan et al, 2014	S17	1	17	2267G>A	R756H	F	10	19	febrile	3w	+	+	+	+	F	+	-	-	IMP	Benzhexol	BFM:67 RDP:4	NA	Chinese
20.Wilcox et al, 2014	F10	6	5	443-445delGAG	Ser148del
	III-8					F	25	59	delivery of first child	several days	+	+	+	-	F,A	+	NA	anxiety	IMP	Propranolol, Alcohol	NA	NA	New Zealand
	IV-9					F	16	54	domestic mental and physical abuse	Rapid	+	+	-	+	F	+	NA	anxiety	St	Btx,Lorazepam, Alohol	NA	NA	New Zealand
	IV-13					F	19	34	operation	Rapid	+	+	+	-	A	+	NA	NA	IMP	Btx,Alcohol	NA	NA	New Zealand
	III-6					F	NA	72	NA	NA	NA	NA	NA	NA	NA	NA	NA	NA	NA	NA	NA	NA	New Zealand
	III-14					F	41	62	medcine，prochlorperazine	over weeks	+	+	+	-	A	+	NA	NA	IMP	Btx,Lorazepam, Alohol	NA	NA	New Zealand
	III-11					F	15	72	anesthetic	several days	-	+	+	-	F,A,L	+	NA	NA	IMP	Btx,Alcohol	NA	NA	New Zealand
21.Rosewich et al, 2014	S18	1	9	1109C>A	T370N	F	9	34	respiratory tract infection	a few days	+	+	+	-	A	+	NA	NA	IMP	-	NA	NA	Polish
	S19	1	9	1144T>C	W382R	M	17	20	physical activity	<1d	+	+	+	-	F,A,L	+	NA	attention deficit disorder	IMP	NA	NA	NA	Caucasion
	S20	1	10	1250T>C	L417P	M	16	21	alcohol consumption	1w	+	+	+	+	F	+	NA	NA	St	NA	NA	NA	NA
22.Pereira et al, 2015	S21	1	9	1072G>A	G358D	M	3	5	physical,exercise, cold,acute illness, emotional excitement	Several days	+	+	+	-	A	+	+	NA	IMP	flunarizine	NA	NA	Caucasian Portuguese
23.Termsarasab,201511	S22	1	21	2851G>A	E951K	F	early teens	24	NA	NA	+	+	+	+	F,A	+	+	global developmental delay	IMP	botulinum toxin injection	NA	NA	Neyork
	S23	1	17	2401G>A	D801N	F	childhood	10	NA	NA	-	+	-	-	F	+	+	global developmental delay	IMP	levodopa	NA	NA	Chinese
24.Nicita et al, 2016	S24	1	13	1747G>T	D583Y	F	3M	17	NA	<1d	+	+	+	-	F,A	-	+	auditory, anorexic behavior	IMP	lorazepam, trihexyphenidyl, flunarizine, aripiprazole	NA	NA	Italy
	S25	1	17	2266C>T	R756C	F	11M	18	fever	3d	+	+	-	-	F,A,L	-	-	-	IMP	trihexyphenidyl	NA	NA	Italy
25.Sampson et al, 2016	S26	1	5	367C>G	G123R	F	12	35	NA	within weeks	+	+	+	-	A	+	-	NA	IMP	amantadine	NA	NA	USA
26.Liu et al, 2016	S27	1	8	829G>A	E277K	F	15	24	NA	one week	+	+	+	-	A	+	NA	depression, anxiety	IMP	trihexyphenidyl, baclofen	NA	NA	Chinese
27.Sweadner et al, 2016	S28	1	8	946G>A	G316S	M	21	24	NA	2m	+	+	+	-	L	+	NA	anxiety	IMP	a vitamin compound	BFM:3 RDP:4	NA	USA
28.Sousa et al, 2017	F11	2	17	2267G>A	R756H
	I-1					F	1.2	14	febrile	<1d	+	+	+	+	F	+	-	-	IMP	levodopa	NA	NA	Portuguese
	II-1					M	6	49	measles	<1d	+	+	-	+	F	+	NA	-	IMP	levodopa	NA	NA	Portuguese
29.Wenzel et al, 2017	S29	1	13	1790G>C	R597P	M	18	32	alcohol consumption, encephalitis, vaccination injury	2w	+	+	+	-	A	+	NA	NA	St	-	NA	NA	European
30.Marrodan et al, 2018	S30	1	14	1877C>T	T626M	M	25	30	NA	2w	+	+	+	-	A	+	-	aggressive behavior,apathy and problematic alcohol consumption	IMP	Trihexyphenidyl	NA	NA	Argentina
31.Haq et al, 2019	S31	1	9	1096G>C	D366H	NA	NA	NA	NA	NA	NA	NA	NA	NA	NA	NA	NA	NA	NA	NA	NA	NA	NA
	F12	2	9	1108A>G	T370A	NA	NA	NA	NA	NA	NA	NA	NA	NA	NA	NA	NA	NA	NA	NA	NA	NA	NA
	S32	1	15	2134T>C	S712P	NA	NA	NA	NA	NA	NA	NA	NA	NA	NA	NA	NA	NA	NA	NA	NA	NA	NA
32.Yuan et al, 2020	F13	3	14	1838C>T	T613M
	I-2					F	12	60	fever	NA	+	+	+	+	F	+	NA	NA	NA	NA	NA	NA	Chinese
	II-2					F	26	27	fever	NA	+	+	+	+	F	+	-	depression, anxiety	NA	NA	NA	NA	Chinese
	II-3					F	29	29	fever	1w	+	+	+	-	F,L	+	+	depression, anxiety	St	-	NA	NA	Chinese
33.Boonsimma et al, 2020	S33	1	18	2425G>C	A809P	M	0.2	0.9	-	NA	+	+	-	-	NA	NA	+	NA	NA	NA	NA	NA	Germany
34.Nomura et al, 2021	S34	1	8	829G>A	E277K	F	9	13	-	<1d	+	+	+	+	F	+	+	psychogenic disorder	St	-	RDP:3	NA	Japanese
35.Hoshino et al, 2021	S35	1	8	889_891delTTC	Phe297del	M	16	19	travel sickness	5m	+	+	+	+	F	+	+	-	IMP	levodopa, diazepam, trihexyphenidyl	BFM:34	NA	Japanese
	F14	2	8	889_891delTTC	Phe297del
	I-2					F	12	44	-	<1d	+	+	+	-	F,L	+	-	-	IMP	diazepam, trihexyphenidyl, baclofen	BFM:58	NA	Portuguese
	II-1					M	25	37	-	2w	+	+	+	-	F	+	-	-	IMP	diazepam, trihexyphenidyl	BFM:17.5	NA	Portuguese
	S36	1	8	889_891delTTC	Phe297del	F	15	29	death of relative	3w	+	+	-	-	A,F	+	-	-	St	-	BFM:24	NA	Brazilian
36.This study	F15	2	18	2438C>T	A813V
	II-1					F	16	20	fever	1w	+	+	+	+	F	+	-	-	St	-	RDP：3	Decreased	Chinese
	I-2					F	24	44	NA	3d	+	+	+	+	F	+	-	-	St	-	RDP：2	NA	Chinese
1.Sex: F=female, M=male, NA=not available;2.d=day, W=week, M=month; 3."+"means yes or positive, "-" means no or negative;4.F>A>L means Face,Arm,Leg respectively; 5. I=intermittent, D=Deterioration, St=Stable, IMP=Improvement;6.UPDRS=Unified Parkinson disease rating scale,RDP=Rapid dystonia parkinsonism scale,BFMS=Burke-Fahn-Marsden dystonia rating scale;7. HVA=High vanillic acid. 8. The gray high…
